# Supplementary material for: Eruption Disturbance in Children Receiving Bisphosphonates: Two Case Reports
Source: Pharmaceuticals (Basel). 2024 Nov 12;17(11):1521. doi: 10.3390/ph17111521 (PMC11597784; doi:10.3390/ph17111521)
Supplement: Supplementary file 1 [file pharmaceuticals-17-01521-s001.zip]

Archive with 1 entries (1 files):
- pharmaceuticals-3290610-supplementary.pdf
